# Supplementary material for: Healthcare Utilization and Economic Burden of Pediatric Lower Respiratory Tract Infections Across Five Tertiary Hospitals in Saudi Arabia
Source: Pediatr Rep. 2026 May 25;18(3):71. doi: 10.3390/pediatric18030071 (PMC13305304; doi:10.3390/pediatric18030071)
Supplement: Supplementary file 1 [file pediatrrep-18-00071-s001.zip]

Archive with 1 entries (1 files):
- pediatrrep-4303816-supplementary.pdf
